# Supplementary material for: ﻿Three new species of the leafhopper genus Arboridia Zachvatkin (Hemiptera, Cicadellidae, Typhlocybinae), with a key and checklist to known species of China
Source: Zookeys. 2024 Mar 28;1196:255–69. doi: 10.3897/zookeys.1196.118829 (PMC10995609; doi:10.3897/zookeys.1196.118829)
Supplement: XML Treatment for Arboridia [file zookeys.1196.118829-treatment1.xml]

<!DOCTYPE tp:taxon-treatment
  PUBLIC "-//TaxonX//DTD Taxonomic Treatment Publishing DTD v0 20100105//EN" "tax-treatment-NSO.dtd">
<tp:taxon-treatment xmlns:tp="http://www.plazi.org/taxpub"><tp:treatment-meta><kwd-group><label>Taxon classification</label><kwd>
              <named-content content-type="kingdom">Animalia</named-content>
            </kwd><kwd>
              <named-content content-type="order">Hemiptera</named-content>
            </kwd><kwd>
              <named-content content-type="family">Cicadellidae</named-content>
            </kwd></kwd-group><mixed-citation publication-type="journal"><person-group><name><surname>Han</surname><given-names>Chang</given-names></name><name><surname>Yan</surname><given-names>Bin</given-names></name><name><surname>Yu</surname><given-names>Xiaofei</given-names></name><name><surname>Yang</surname><given-names>Maofa</given-names></name><name><surname>Webb</surname><given-names>Michael D.</given-names></name></person-group><article-title>﻿Three new species of the leafhopper genus <italic><tp:taxon-name><tp:taxon-name-part taxon-name-part-type="genus" reg="Arboridia">Arboridia</tp:taxon-name-part></tp:taxon-name></italic> Zachvatkin (<tp:taxon-name><tp:taxon-name-part taxon-name-part-type="order">Hemiptera</tp:taxon-name-part></tp:taxon-name>, <tp:taxon-name><tp:taxon-name-part taxon-name-part-type="family">Cicadellidae</tp:taxon-name-part></tp:taxon-name>, <tp:taxon-name><tp:taxon-name-part taxon-name-part-type="subfamily">Typhlocybinae</tp:taxon-name-part></tp:taxon-name>), with a key and checklist to known species of China</article-title><source>Zookeys</source><day>28</day><month>03</month><year>2024</year><volume>1196</volume><fpage>255</fpage><lpage>269</lpage><pub-id pub-id-type="doi">10.3897/zookeys.1196.118829</pub-id></mixed-citation></tp:treatment-meta><tp:nomenclature><label>﻿</label><tp:taxon-name>
            <object-id xmlns:xlink="http://www.w3.org/1999/xlink" content-type="arpha" xlink:type="simple">10B21056-0E40-5299-9C9C-DF22F2FF38DB</object-id>
            <tp:taxon-name-part taxon-name-part-type="genus" reg="Arboridia">Arboridia</tp:taxon-name-part>
          </tp:taxon-name><tp:taxon-authority>Zachvatkin</tp:taxon-authority><tp:nomenclature-citation-list><tp:nomenclature-citation><tp:taxon-name>
                <tp:taxon-name-part taxon-name-part-type="genus" reg="Arboridia">Arboridia</tp:taxon-name-part>
              </tp:taxon-name><comment>Zachvatkin, 1946: 153. Type species. <tp:taxon-name><tp:taxon-name-part taxon-name-part-type="genus" reg="Typhlocyba">Typhlocyba</tp:taxon-name-part><tp:taxon-name-part taxon-name-part-type="species" reg="parvula">parvula</tp:taxon-name-part></tp:taxon-name> Boheman, 1845.</comment></tp:nomenclature-citation><tp:nomenclature-citation><tp:taxon-name>
                <tp:taxon-name-part taxon-name-part-type="genus" reg="Khoduma">Khoduma</tp:taxon-name-part>
              </tp:taxon-name><comment>Dworakowska, 1972: 403. Synonymised by <xref ref-type="bibr" rid="B6">Dworakowska and Viraktamath (1975</xref>: 529). Type species. <tp:taxon-name><tp:taxon-name-part taxon-name-part-type="genus" reg="Khoduma">Khoduma</tp:taxon-name-part><tp:taxon-name-part taxon-name-part-type="species" reg="jacobii">jacobii</tp:taxon-name-part></tp:taxon-name> Dworakowska, 1972.</comment></tp:nomenclature-citation></tp:nomenclature-citation-list></tp:nomenclature><tp:treatment-sec sec-type="diagnosis" id="SECID0E6FAC"><title>Diagnosis.</title><p>Head slightly narrower than pronotum, crown weakly produced with fore margin rounded. Head and thorax yellow; vertex usually with pair of dark subapical spots; pronotum usually with irregular brown symmetric markings; scutellum with brown basal triangles. Forewing either without marking, with oblique vittae or with dark spots. Ventral abdominal apodemes small and extended to or beyond posterior margin of 3<sup>rd</sup> sternite. Male pygofer with widespread microtrichia and several small rigid setae on inner surface of hind margin; dorsal appendage present, free from pygofer side; ventral appendage absent; phragma lobe with spine-like setae present on each side of aedeagus, attached to dorsal apodeme of aedeagus by ligaments (Fig. <xref ref-type="fig" rid="F6">51</xref>). Subgenital plate upturned apically with lateral margin basally expanded triangular shaped with 2–4 lateral macrosetae in an oblique row slightly basad of midlength; lateral margin with short spine-like setae. Style apex usually with 3 points, sometimes 2<sup>nd</sup> point absent. Aedeagus with shaft laterally compressed, usually with processes, gonopore apical on ventral surface; dorsal apodeme and preatrium present or absent. Connective U- or V- shaped with median anterior lobe absent.</p></tp:treatment-sec><tp:treatment-sec sec-type="distribution" id="SECID0ENGAC"><title>Distribution.</title><p>Palaearctic and Oriental regions.</p><sec sec-type="﻿Checklist of Chinese species of Arboridia" id="SECID0ESGAC"><title>﻿Checklist of Chinese species of <italic><tp:taxon-name><tp:taxon-name-part taxon-name-part-type="genus" reg="Arboridia">Arboridia</tp:taxon-name-part></tp:taxon-name></italic></title><p>1. <italic><tp:taxon-name><tp:taxon-name-part taxon-name-part-type="genus" reg="Arboridia">Arboridia</tp:taxon-name-part><tp:taxon-name-part taxon-name-part-type="species" reg="agrillacea">agrillacea</tp:taxon-name-part></tp:taxon-name></italic> (Anufriev, 1969b: 182–183, fig. 13: 1–6, <italic><tp:taxon-name><tp:taxon-name-part taxon-name-part-type="genus" reg="Erythroneura">Erythroneura</tp:taxon-name-part></tp:taxon-name></italic>); Anufriev, 1978a: 87, transferred to <italic><tp:taxon-name><tp:taxon-name-part taxon-name-part-type="genus" reg="Arboridia">Arboridia</tp:taxon-name-part></tp:taxon-name></italic>; Song &amp; Li, 2013: 243–244, figs J, j, jj, 63–69; <italic><tp:taxon-name><tp:taxon-name-part taxon-name-part-type="genus" reg="Arboridia">Arboridia</tp:taxon-name-part><tp:taxon-name-part taxon-name-part-type="species" reg="koreana">koreana</tp:taxon-name-part></tp:taxon-name></italic> Oh &amp; Jung, 2015: 447–448, figs 1, 3, 5, 7, 9–15, synonym. Distribution: Gansu, Guangxi, Guizhou, Henan, Shaanxi, Sichuan.</p><p>2. <italic><tp:taxon-name><tp:taxon-name-part taxon-name-part-type="genus" reg="Arboridia">Arboridia</tp:taxon-name-part><tp:taxon-name-part taxon-name-part-type="species" reg="anteoculara">anteoculara</tp:taxon-name-part></tp:taxon-name></italic> Song &amp; Li, 2013: 230–233, figs A, a, 1–7. Distribution: Guizhou.</p><p>3. <italic><tp:taxon-name><tp:taxon-name-part taxon-name-part-type="genus" reg="Arboridia">Arboridia</tp:taxon-name-part><tp:taxon-name-part taxon-name-part-type="species" reg="apicalis">apicalis</tp:taxon-name-part></tp:taxon-name></italic> (Nawa, 1913a: 480–486, Pl. 24, <italic><tp:taxon-name><tp:taxon-name-part taxon-name-part-type="genus" reg="Zygina">Zygina</tp:taxon-name-part></tp:taxon-name></italic>); Cockerell, 1920a: 247, <italic><tp:taxon-name><tp:taxon-name-part taxon-name-part-type="genus" reg="Erythroneura">Erythroneura</tp:taxon-name-part></tp:taxon-name></italic>; <italic><tp:taxon-name><tp:taxon-name-part taxon-name-part-type="genus" reg="Erythroneura">Erythroneura</tp:taxon-name-part><tp:taxon-name-part taxon-name-part-type="species" reg="sandagouensis">sandagouensis</tp:taxon-name-part></tp:taxon-name></italic> Vilbaste, 1968a: 108, synonym; Anufriev, 1969b: 185–186, fig. 15: 8–13; Dworakowska, 1970g: 607–608, fig. 18, transferred to <italic><tp:taxon-name><tp:taxon-name-part taxon-name-part-type="genus" reg="Arboridia">Arboridia</tp:taxon-name-part></tp:taxon-name></italic>. Distribution: Anhui, Guizhou, Hebei, Henan, Hubei, Jiangsu, Liaoning, Shannxi, Shandong, Taiwan, Zhejiang.</p><p>4. <italic><tp:taxon-name><tp:taxon-name-part taxon-name-part-type="genus" reg="Arboridia">Arboridia</tp:taxon-name-part><tp:taxon-name-part taxon-name-part-type="species" reg="baiyunensis">baiyunensis</tp:taxon-name-part></tp:taxon-name></italic> Song &amp; Li, 2013: 233–234, figs B, b, 8–14. Distribution: Henan.</p><p>5. <tp:taxon-name><tp:taxon-name-part taxon-name-part-type="genus" reg="Arboridia">Arboridia</tp:taxon-name-part> (<tp:taxon-name-part taxon-name-part-type="subgenus" reg="Arborifera">Arborifera</tp:taxon-name-part>) <tp:taxon-name-part taxon-name-part-type="species" reg="changlingensis">changlingensis</tp:taxon-name-part></tp:taxon-name> Jiang, Luo &amp; Song, 2021: 354–355, figs 5–8, 27–34. Distribution: Guizhou.</p><p>6. <italic><tp:taxon-name><tp:taxon-name-part taxon-name-part-type="genus" reg="Arboridia">Arboridia</tp:taxon-name-part><tp:taxon-name-part taxon-name-part-type="species" reg="cincta">cincta</tp:taxon-name-part></tp:taxon-name></italic> Song &amp; Li, 2015: 585–587, figs A–C, 1–7. Distribution: Henan.</p><p>7. <italic><tp:taxon-name><tp:taxon-name-part taxon-name-part-type="genus" reg="Arboridia">Arboridia</tp:taxon-name-part><tp:taxon-name-part taxon-name-part-type="species" reg="cuihuashana">cuihuashana</tp:taxon-name-part></tp:taxon-name></italic> Song &amp; Li, 2013: 237–238, figs E, e, 29–35. Distribution: Shaanxi.</p><p>8. <italic><tp:taxon-name><tp:taxon-name-part taxon-name-part-type="genus" reg="Arboridia">Arboridia</tp:taxon-name-part><tp:taxon-name-part taxon-name-part-type="species" reg="echinata">echinata</tp:taxon-name-part></tp:taxon-name></italic> Song &amp; Li, 2013: 239–240, figs G, g, gg, 42–48. Distribution: Guizhou.</p><p>9. <italic><tp:taxon-name><tp:taxon-name-part taxon-name-part-type="genus" reg="Arboridia">Arboridia</tp:taxon-name-part><tp:taxon-name-part taxon-name-part-type="species" reg="furcata">furcata</tp:taxon-name-part></tp:taxon-name></italic> Han, sp. nov. Distribution: Guizhou.</p><p>10. <italic><tp:taxon-name><tp:taxon-name-part taxon-name-part-type="genus" reg="Arboridia">Arboridia</tp:taxon-name-part><tp:taxon-name-part taxon-name-part-type="species" reg="huajiangensis">huajiangensis</tp:taxon-name-part></tp:taxon-name></italic> Jiang, Luo &amp; Song, 2021: 351–353, figs 1–4, 9–26. Distribution: Guizhou.</p><p>11. <italic><tp:taxon-name><tp:taxon-name-part taxon-name-part-type="genus" reg="Arboridia">Arboridia</tp:taxon-name-part><tp:taxon-name-part taxon-name-part-type="species" reg="jinghongensis">jinghongensis</tp:taxon-name-part></tp:taxon-name></italic> Pu, Wang &amp; Song, 2023: 296–297, figs 1a–f, 2a–h. Distribution: Yunnan.</p><p>12. <italic><tp:taxon-name><tp:taxon-name-part taxon-name-part-type="genus" reg="Arboridia">Arboridia</tp:taxon-name-part><tp:taxon-name-part taxon-name-part-type="species" reg="kakogawana">kakogawana</tp:taxon-name-part></tp:taxon-name></italic> (Matsumura, 1932: 113, <italic><tp:taxon-name><tp:taxon-name-part taxon-name-part-type="genus" reg="Zygina">Zygina</tp:taxon-name-part></tp:taxon-name></italic>); Ishihara, 1953b: 33, <italic><tp:taxon-name><tp:taxon-name-part taxon-name-part-type="genus" reg="Erythroneura">Erythroneura</tp:taxon-name-part></tp:taxon-name></italic>; Dworakowska, 1970g: 610, figs 25–29, transferred to <italic><tp:taxon-name><tp:taxon-name-part taxon-name-part-type="genus" reg="Arboridia">Arboridia</tp:taxon-name-part></tp:taxon-name></italic>. Distribution: Beijing, Guizhou, Shandong, Xinjiang.</p><p>13. <italic><tp:taxon-name><tp:taxon-name-part taxon-name-part-type="genus" reg="Arboridia">Arboridia</tp:taxon-name-part><tp:taxon-name-part taxon-name-part-type="species" reg="lunula">lunula</tp:taxon-name-part></tp:taxon-name></italic> Song &amp; Li, 2013: 234–236, figs D, d, 22–28. Distribution: Guizhou.</p><p>14. <italic><tp:taxon-name><tp:taxon-name-part taxon-name-part-type="genus" reg="Arboridia">Arboridia</tp:taxon-name-part><tp:taxon-name-part taxon-name-part-type="species" reg="luojiashangensis">luojiashangensis</tp:taxon-name-part></tp:taxon-name></italic> Zhang, Jiang &amp; Song, 2022: 6–8, figs 21–32. Distribution: Guizhou.</p><p>15. <italic><tp:taxon-name><tp:taxon-name-part taxon-name-part-type="genus" reg="Arboridia">Arboridia</tp:taxon-name-part><tp:taxon-name-part taxon-name-part-type="species" reg="maculifrons">maculifrons</tp:taxon-name-part></tp:taxon-name></italic> (Vilbaste, 1968a: 107, <italic><tp:taxon-name><tp:taxon-name-part taxon-name-part-type="genus" reg="Erythroneura">Erythroneura</tp:taxon-name-part></tp:taxon-name></italic>); Dworakowska, 1970g: 611, figs 19–22, transferred to <italic><tp:taxon-name><tp:taxon-name-part taxon-name-part-type="genus" reg="Arboridia">Arboridia</tp:taxon-name-part></tp:taxon-name></italic>. Distribution: Guizhou, Hebei.</p><p>16. <italic><tp:taxon-name><tp:taxon-name-part taxon-name-part-type="genus" reg="Arboridia">Arboridia</tp:taxon-name-part><tp:taxon-name-part taxon-name-part-type="species" reg="ochracea">ochracea</tp:taxon-name-part></tp:taxon-name></italic> Song &amp; Li, 2015: 587–588, figs D–F, 8–15. Distribution: Henan.</p><p>17. <italic><tp:taxon-name><tp:taxon-name-part taxon-name-part-type="genus" reg="Arboridia">Arboridia</tp:taxon-name-part><tp:taxon-name-part taxon-name-part-type="species" reg="paraprocessa">paraprocessa</tp:taxon-name-part></tp:taxon-name></italic> Song &amp; Li, 2013: 239, figs F, f, 36–41. Distribution: Guizhou, Henan.</p><p>18. <italic><tp:taxon-name><tp:taxon-name-part taxon-name-part-type="genus" reg="Arboridia">Arboridia</tp:taxon-name-part><tp:taxon-name-part taxon-name-part-type="species" reg="reniformis">reniformis</tp:taxon-name-part></tp:taxon-name></italic> Song &amp; Li, 2013: 234, figs C, c, cc, 15–21. Distribution: Yunnan.</p><p>19. <italic><tp:taxon-name><tp:taxon-name-part taxon-name-part-type="genus" reg="Arboridia">Arboridia</tp:taxon-name-part><tp:taxon-name-part taxon-name-part-type="species" reg="remmi">remmi</tp:taxon-name-part></tp:taxon-name></italic> (Vilbaste, 1968a: 103, <italic><tp:taxon-name><tp:taxon-name-part taxon-name-part-type="genus" reg="Erythroneura">Erythroneura</tp:taxon-name-part></tp:taxon-name></italic>); Anufriev, 1969b: 183–184, figs 15: 1–7; Dworakowska, 1970g: 613, transferred to <italic><tp:taxon-name><tp:taxon-name-part taxon-name-part-type="genus" reg="Arboridia">Arboridia</tp:taxon-name-part></tp:taxon-name></italic>. Distribution: Guizhou.</p><p>20. <italic><tp:taxon-name><tp:taxon-name-part taxon-name-part-type="genus" reg="Arboridia">Arboridia</tp:taxon-name-part><tp:taxon-name-part taxon-name-part-type="species" reg="robustipenis">robustipenis</tp:taxon-name-part></tp:taxon-name></italic> Han, sp. nov. Distribution: Guizhou.</p><p>21. <italic><tp:taxon-name><tp:taxon-name-part taxon-name-part-type="genus" reg="Arboridia">Arboridia</tp:taxon-name-part><tp:taxon-name-part taxon-name-part-type="species" reg="rubrovittata">rubrovittata</tp:taxon-name-part></tp:taxon-name></italic> Han, sp. nov. Distribution: Guizhou.</p><p>22. <italic><tp:taxon-name><tp:taxon-name-part taxon-name-part-type="genus" reg="Arboridia">Arboridia</tp:taxon-name-part><tp:taxon-name-part taxon-name-part-type="species" reg="sinensis">sinensis</tp:taxon-name-part></tp:taxon-name></italic> Guglielmino, Xu, Buckle &amp; Dong, 2012: 878–881, figs 1: A–F, 2: A–B. Distribution: Yunnan.</p><p>23. <italic><tp:taxon-name><tp:taxon-name-part taxon-name-part-type="genus" reg="Arboridia">Arboridia</tp:taxon-name-part><tp:taxon-name-part taxon-name-part-type="species" reg="suputinkaensis">suputinkaensis</tp:taxon-name-part></tp:taxon-name></italic> (Vilbaste, 1968a: 109, <italic><tp:taxon-name><tp:taxon-name-part taxon-name-part-type="genus" reg="Erythroneura">Erythroneura</tp:taxon-name-part></tp:taxon-name></italic>); Dworakowska, 1970g: 613, transferred to <italic><tp:taxon-name><tp:taxon-name-part taxon-name-part-type="genus" reg="Arboridia">Arboridia</tp:taxon-name-part></tp:taxon-name></italic>. Distribution: Henan, Zhejiang. <ext-link xmlns:xlink="http://www.w3.org/1999/xlink" xlink:href="https://hoppers.speciesfile.org/otus/43920/overview" ext-link-type="uri" xlink:type="simple">https://hoppers.speciesfile.org/otus/43920/overview</ext-link> (<xref ref-type="bibr" rid="B3">Dmitriev et al. 2022</xref>)</p><p>24. <tp:taxon-name><tp:taxon-name-part taxon-name-part-type="genus" reg="Arboridia">Arboridia</tp:taxon-name-part> (<tp:taxon-name-part taxon-name-part-type="subgenus" reg="Arborifera">Arborifera</tp:taxon-name-part>) <tp:taxon-name-part taxon-name-part-type="species" reg="surstyli">surstyli</tp:taxon-name-part></tp:taxon-name> Cai &amp; Xu, 2006: 75–76, figs 1: 1–10. Distribution: Henan, Zhejiang.</p><p>25. <italic><tp:taxon-name><tp:taxon-name-part taxon-name-part-type="genus" reg="Arboridia">Arboridia</tp:taxon-name-part><tp:taxon-name-part taxon-name-part-type="species" reg="suzukii">suzukii</tp:taxon-name-part></tp:taxon-name></italic> (Matsumura, 1916b: 396, <italic><tp:taxon-name><tp:taxon-name-part taxon-name-part-type="genus" reg="Zygina">Zygina</tp:taxon-name-part></tp:taxon-name></italic>); Ishihara, 1953b: 34, <italic><tp:taxon-name><tp:taxon-name-part taxon-name-part-type="genus" reg="Erythroneura">Erythroneura</tp:taxon-name-part></tp:taxon-name></italic>; <italic><tp:taxon-name><tp:taxon-name-part taxon-name-part-type="genus" reg="Erythroneura">Erythroneura</tp:taxon-name-part><tp:taxon-name-part taxon-name-part-type="species" reg="arboricola">arboricola</tp:taxon-name-part></tp:taxon-name></italic> Vilbaste, 1968a: 101, synonym; Dworakowska, 1970g: 613, transferred to <italic><tp:taxon-name><tp:taxon-name-part taxon-name-part-type="genus" reg="Arboridia">Arboridia</tp:taxon-name-part></tp:taxon-name></italic>. Distribution: Gansu, Guizhou, shannxi, shanxi, Taiwan. <ext-link xmlns:xlink="http://www.w3.org/1999/xlink" xlink:href="https://hoppers.speciesfile.org/otus/43922/overview" ext-link-type="uri" xlink:type="simple">https://hoppers.speciesfile.org/otus/43922/overview</ext-link>.</p><p>26. <italic><tp:taxon-name><tp:taxon-name-part taxon-name-part-type="genus" reg="Arboridia">Arboridia</tp:taxon-name-part><tp:taxon-name-part taxon-name-part-type="species" reg="tridentata">tridentata</tp:taxon-name-part></tp:taxon-name></italic> Song &amp; Li, 2013: 240–241, figs H, h, 49–55. Distribution: Yunnan.</p><p>27. <italic><tp:taxon-name><tp:taxon-name-part taxon-name-part-type="genus" reg="Arboridia">Arboridia</tp:taxon-name-part><tp:taxon-name-part taxon-name-part-type="species" reg="xiaotungensis">xiaotungensis</tp:taxon-name-part></tp:taxon-name></italic> Zhang, Jiang &amp; Song, 2022: 2–5, figs 1–20. Distribution: Guizhou.</p><p>28. <italic><tp:taxon-name><tp:taxon-name-part taxon-name-part-type="genus" reg="Arboridia">Arboridia</tp:taxon-name-part><tp:taxon-name-part taxon-name-part-type="species" reg="zhenyuana">zhenyuana</tp:taxon-name-part></tp:taxon-name></italic> Song &amp; Li, 2013: 242–243, figs I, i, 56–62. Distribution: Gansu.</p></sec></tp:treatment-sec><tp:treatment-sec><!--Section generated to contain objects referenced in tp:taxon-treatment.--><fig id="F6" position="float" orientation="portrait"><object-id xmlns:xlink="http://www.w3.org/1999/xlink" content-type="doi" xlink:type="simple">10.3897/zookeys.1196.118829.figures45-52</object-id><object-id xmlns:xlink="http://www.w3.org/1999/xlink" content-type="arpha" xlink:type="simple">652C87EF-648D-592B-8726-A132AA945D50</object-id><label>Figures 45–52.</label><caption><p><tp:taxon-name><tp:taxon-name-part taxon-name-part-type="genus" reg="Arboridia">Arboridia</tp:taxon-name-part> (<tp:taxon-name-part taxon-name-part-type="subgenus" reg="Arboridia">Arboridia</tp:taxon-name-part>) <tp:taxon-name-part taxon-name-part-type="species" reg="robustipenis">robustipenis</tp:taxon-name-part></tp:taxon-name> Han, sp. nov. <bold>45</bold> male genitalia, lateral view <bold>46</bold> style, lateral view <bold>47</bold> subgenital plate <bold>48</bold> aedeagus, connective and style, lateral view <bold>49</bold> abdominal apodemes <bold>50</bold> aedeagus, lateral view <bold>51</bold> aedeagus &amp; pygofer dorsal appendage, ventral view <bold>52</bold> aedeagus, connective and style, ventral view. Scale bars: 0.1 mm.</p></caption><graphic xmlns:xlink="http://www.w3.org/1999/xlink" xlink:href="zookeys-1196-255_article-118829__-g006.jpg" position="float" orientation="portrait" xlink:type="simple" id="oo_1011447.jpg"><uri content-type="original_file" xlink:type="simple">https://binary.pensoft.net/fig/1011447</uri></graphic></fig></tp:treatment-sec><ref-list><ref id="B6"><mixed-citation xmlns:xlink="http://www.w3.org/1999/xlink" xlink:type="simple"><person-group><name name-style="western"><surname>Dworakowska</surname><given-names>I</given-names></name><name name-style="western"><surname>Viraktamath</surname><given-names>CA</given-names></name></person-group> (<year>1975</year>) <article-title>On some <tp:taxon-name><tp:taxon-name-part taxon-name-part-type="subfamily">Typhlocybinae</tp:taxon-name-part></tp:taxon-name> from India (<tp:taxon-name><tp:taxon-name-part taxon-name-part-type="suborder">Auchenorrhyncha</tp:taxon-name-part></tp:taxon-name>, <tp:taxon-name><tp:taxon-name-part taxon-name-part-type="family">Cicadellidae</tp:taxon-name-part></tp:taxon-name>). Bulletin de l’Académie Polonaise des Sciences.</article-title><source>Série des Sciences Biologiques</source><volume>23</volume>(<issue>8</issue>): <fpage>521</fpage>–<lpage>530</lpage>.</mixed-citation></ref><ref id="B3"><mixed-citation xmlns:xlink="http://www.w3.org/1999/xlink" xlink:type="simple"><person-group><name name-style="western"><surname>Dmitriev</surname><given-names>DA</given-names></name><name name-style="western"><surname>Anufriev</surname><given-names>GA</given-names></name><name name-style="western"><surname>Bartlett</surname><given-names>CR</given-names></name><name name-style="western"><surname>Blanco-Rodríguez</surname><given-names>E</given-names></name><name name-style="western"><surname>Borodin</surname><given-names>OI</given-names></name><name name-style="western"><surname>Cao</surname><given-names>YH</given-names></name><name name-style="western"><surname>Deitz</surname><given-names>LL</given-names></name><name name-style="western"><surname>Dietrich</surname><given-names>CH</given-names></name><name name-style="western"><surname>Dmitrieva</surname><given-names>MO</given-names></name><name name-style="western"><surname>El-Sonbati</surname><given-names>SA</given-names></name><name name-style="western"><surname>Evangelista de Souza</surname><given-names>O</given-names></name><name name-style="western"><surname>Gjonov</surname><given-names>IV</given-names></name><name name-style="western"><surname>Gonçalves</surname><given-names>AC</given-names></name><name name-style="western"><surname>Hendrix</surname><given-names>S</given-names></name><name name-style="western"><surname>McKamey</surname><given-names>S</given-names></name><name name-style="western"><surname>Kohler</surname><given-names>M</given-names></name><name name-style="western"><surname>Kunz</surname><given-names>G</given-names></name><name name-style="western"><surname>Malenovský</surname><given-names>I</given-names></name><name name-style="western"><surname>Morris</surname><given-names>BO</given-names></name><name name-style="western"><surname>Novoselova</surname><given-names>M</given-names></name><name name-style="western"><surname>Pinedo-Escatel</surname><given-names>JA</given-names></name><name name-style="western"><surname>Rakitov</surname><given-names>RA</given-names></name><name name-style="western"><surname>Rothschild</surname><given-names>MJ</given-names></name><name name-style="western"><surname>Sanborn</surname><given-names>AF</given-names></name><name name-style="western"><surname>Takiya</surname><given-names>DM</given-names></name><name name-style="western"><surname>Wallace</surname><given-names>MS</given-names></name><name name-style="western"><surname>Zahniser</surname><given-names>JN</given-names></name></person-group> (<year>2022</year>) [onward] World <tp:taxon-name><tp:taxon-name-part taxon-name-part-type="suborder">Auchenorrhyncha</tp:taxon-name-part></tp:taxon-name> Database. TaxonPages. <ext-link xlink:href="https://hoppers.speciesfile.org" ext-link-type="uri" xlink:type="simple">https://hoppers.speciesfile.org</ext-link> [Retrieved on 2024-02-21]</mixed-citation></ref></ref-list></tp:taxon-treatment>
