# Supplementary material for: ﻿Three new species of the leafhopper genus Arboridia Zachvatkin (Hemiptera, Cicadellidae, Typhlocybinae), with a key and checklist to known species of China
Source: Zookeys. 2024 Mar 28;1196:255–69. doi: 10.3897/zookeys.1196.118829 (PMC10995609; doi:10.3897/zookeys.1196.118829)
Supplement: XML Treatment for Arboridia (Arboridia) furcata [file zookeys.1196.118829-treatment2.xml]

<!DOCTYPE tp:taxon-treatment
  PUBLIC "-//TaxonX//DTD Taxonomic Treatment Publishing DTD v0 20100105//EN" "tax-treatment-NSO.dtd">
<tp:taxon-treatment xmlns:tp="http://www.plazi.org/taxpub"><tp:treatment-meta><kwd-group><label>Taxon classification</label><kwd>
              <named-content content-type="kingdom">Animalia</named-content>
            </kwd><kwd>
              <named-content content-type="order">Hemiptera</named-content>
            </kwd><kwd>
              <named-content content-type="family">Cicadellidae</named-content>
            </kwd></kwd-group><mixed-citation publication-type="journal"><person-group><name><surname>Han</surname><given-names>Chang</given-names></name><name><surname>Yan</surname><given-names>Bin</given-names></name><name><surname>Yu</surname><given-names>Xiaofei</given-names></name><name><surname>Yang</surname><given-names>Maofa</given-names></name><name><surname>Webb</surname><given-names>Michael D.</given-names></name></person-group><article-title>﻿Three new species of the leafhopper genus <italic><tp:taxon-name><tp:taxon-name-part taxon-name-part-type="genus" reg="Arboridia">Arboridia</tp:taxon-name-part></tp:taxon-name></italic> Zachvatkin (<tp:taxon-name><tp:taxon-name-part taxon-name-part-type="order">Hemiptera</tp:taxon-name-part></tp:taxon-name>, <tp:taxon-name><tp:taxon-name-part taxon-name-part-type="family">Cicadellidae</tp:taxon-name-part></tp:taxon-name>, <tp:taxon-name><tp:taxon-name-part taxon-name-part-type="subfamily">Typhlocybinae</tp:taxon-name-part></tp:taxon-name>), with a key and checklist to known species of China</article-title><source>Zookeys</source><day>28</day><month>03</month><year>2024</year><volume>1196</volume><fpage>255</fpage><lpage>269</lpage><pub-id pub-id-type="doi">10.3897/zookeys.1196.118829</pub-id></mixed-citation></tp:treatment-meta><tp:nomenclature><label>﻿</label><tp:taxon-name><object-id xmlns:xlink="http://www.w3.org/1999/xlink" content-type="arpha" xlink:type="simple">85DDE2C5-143E-5095-A6B6-D8179037741E</object-id><tp:taxon-name-part taxon-name-part-type="genus" reg="Arboridia">Arboridia</tp:taxon-name-part> (<tp:taxon-name-part taxon-name-part-type="subgenus" reg="Arboridia">Arboridia</tp:taxon-name-part>) <tp:taxon-name-part taxon-name-part-type="species" reg="furcata">furcata</tp:taxon-name-part><object-id xmlns:xlink="http://www.w3.org/1999/xlink" content-type="zoobank" xlink:type="simple">https://zoobank.org/92B51DA2-4F3F-40E6-9F01-D8D34BAD4884</object-id></tp:taxon-name><tp:taxon-authority>Han</tp:taxon-authority><tp:taxon-status xmlns:xlink="http://www.w3.org/1999/xlink" xlink:type="simple">sp. nov.</tp:taxon-status><xref ref-type="fig" rid="F1">Figs 1–4</xref><xref ref-type="fig" rid="F2">, 14–20</xref><xref ref-type="fig" rid="F3">, 21–28</xref></tp:nomenclature><tp:treatment-sec sec-type="description" id="SECID0EOMAG"><title>Description.</title><p>Dorsum yellowish brown; eyes grey with posterior margin beige; vertex with a pair of black spots subapically; coronal suture indistinct distally, pale brown basally (Figs <xref ref-type="fig" rid="F1">1–3</xref>). Face yellowish brown with median area of frontoclypeus and anteclypeus brighter towards apex; lorum and gena whitish (Fig. <xref ref-type="fig" rid="F1">4</xref>). Pronotum yellowish brown with brownish spots at anterior margin. Scutellum yellow with lateral triangles dark brown (Fig. <xref ref-type="fig" rid="F1">3</xref>). Forewing hyaline, veins brown. Abdominal tergites black; sternites milky white; subgenital plate dark apically (Figs <xref ref-type="fig" rid="F1">2</xref>, <xref ref-type="fig" rid="F2">14</xref>).</p><fig id="F1" position="float" orientation="portrait"><object-id xmlns:xlink="http://www.w3.org/1999/xlink" content-type="doi" xlink:type="simple">10.3897/zookeys.1196.118829.figures1-13</object-id><object-id xmlns:xlink="http://www.w3.org/1999/xlink" content-type="arpha" xlink:type="simple">4180FCD1-E0CB-5306-81E7-8A8D830C8396</object-id><label>Figures 1–13.</label><caption><p>External morphology of <italic><tp:taxon-name><tp:taxon-name-part taxon-name-part-type="genus" reg="Arboridia">Arboridia</tp:taxon-name-part></tp:taxon-name></italic> species <bold>1–4</bold><italic><tp:taxon-name><tp:taxon-name-part taxon-name-part-type="genus" reg="Arboridia">Arboridia</tp:taxon-name-part><tp:taxon-name-part taxon-name-part-type="species" reg="furcata">furcata</tp:taxon-name-part></tp:taxon-name></italic> Han, sp. nov. <bold>1</bold> habitus, dorsal view <bold>2</bold> habitus, lateral view <bold>3</bold> head and thorax, dorsal view <bold>4</bold> face <bold>5–9</bold><italic><tp:taxon-name><tp:taxon-name-part taxon-name-part-type="genus" reg="Arboridia">Arboridia</tp:taxon-name-part><tp:taxon-name-part taxon-name-part-type="species" reg="rubrovittata">rubrovittata</tp:taxon-name-part></tp:taxon-name></italic> Han, sp. nov. <bold>5</bold> habitus, dorsal view <bold>6</bold> habitus, lateral view <bold>7, 8</bold> head and thorax, dorsal view <bold>9</bold> face <bold>10–13</bold><italic><tp:taxon-name><tp:taxon-name-part taxon-name-part-type="genus" reg="Arboridia">Arboridia</tp:taxon-name-part><tp:taxon-name-part taxon-name-part-type="species" reg="robustipenis">robustipenis</tp:taxon-name-part></tp:taxon-name></italic> Han, sp. nov. <bold>10</bold> habitus, dorsal view <bold>11</bold> habitus, lateral view <bold>12</bold> head and thorax, dorsal view <bold>13</bold> face. Scale bars: 0.5 mm.</p></caption><graphic xmlns:xlink="http://www.w3.org/1999/xlink" xlink:href="zookeys-1196-255_article-118829__-g001.jpg" position="float" orientation="portrait" xlink:type="simple" id="oo_1011442.jpg"><uri content-type="original_file" xlink:type="simple">https://binary.pensoft.net/fig/1011442</uri></graphic></fig><fig id="F2" position="float" orientation="portrait"><object-id xmlns:xlink="http://www.w3.org/1999/xlink" content-type="doi" xlink:type="simple">10.3897/zookeys.1196.118829.figures14-20</object-id><object-id xmlns:xlink="http://www.w3.org/1999/xlink" content-type="arpha" xlink:type="simple">42F4ECD3-8B55-59B4-B61D-8FD84ADF8E96</object-id><label>Figures 14–20.</label><caption><p><tp:taxon-name><tp:taxon-name-part taxon-name-part-type="genus" reg="Arboridia">Arboridia</tp:taxon-name-part> (<tp:taxon-name-part taxon-name-part-type="subgenus" reg="Arboridia">A.</tp:taxon-name-part>) <tp:taxon-name-part taxon-name-part-type="species" reg="furcata">furcata</tp:taxon-name-part></tp:taxon-name> Han, sp. nov. <bold>14</bold> male genitalia, lateral view <bold>15</bold> subgenital plate, dorsal view <bold>16</bold> subgenital plate, ventral view <bold>17</bold> aedeagus, connective and style, lateral view <bold>18</bold> abdominal apodemes <bold>19</bold> aedeagus, connective and style, ventral view <bold>20</bold> style, lateral view. Scale bars: 0.1 mm.</p></caption><graphic xmlns:xlink="http://www.w3.org/1999/xlink" xlink:href="zookeys-1196-255_article-118829__-g002.jpg" position="float" orientation="portrait" xlink:type="simple" id="oo_1011443.jpg"><uri content-type="original_file" xlink:type="simple">https://binary.pensoft.net/fig/1011443</uri></graphic></fig><p>Ventral abdominal apodemes small, extended to 4<sup>th</sup> sternite (Figs <xref ref-type="fig" rid="F2">18</xref>, <xref ref-type="fig" rid="F3">27</xref>).</p><p><bold><italic>Male genitalia</italic>.</bold> Pygofer dorsal appendage simple, slender and wavy, with the apex obliquely truncate (Figs <xref ref-type="fig" rid="F2">14</xref>, <xref ref-type="fig" rid="F3">21</xref>). Subgenital plate with 3 lateral macrosetae in an oblique row slightly basad of midlength laterally (Figs <xref ref-type="fig" rid="F2">15</xref>, <xref ref-type="fig" rid="F2">16</xref>, <xref ref-type="fig" rid="F3">22</xref>, <xref ref-type="fig" rid="F3">23</xref>). Style long and slender, apex with 3 points; preapical lobe well developed; several small tubercles subapically and at midlength (Figs <xref ref-type="fig" rid="F2">20</xref>, <xref ref-type="fig" rid="F3">26</xref>). Aedeagal shaft long and stout, slightly laterally compressed, a pair of long slender basal processes on ventral surface of the shaft, parallel to the shaft in their basal half, then sharply turned in proximal direction in their distal half (Figs <xref ref-type="fig" rid="F2">17</xref>, <xref ref-type="fig" rid="F2">19</xref>, <xref ref-type="fig" rid="F3">24</xref>, <xref ref-type="fig" rid="F3">25</xref>); dorsal apodeme short and robust, expanded laterally at apex; preatrium short (Figs <xref ref-type="fig" rid="F2">17</xref>, <xref ref-type="fig" rid="F3">24</xref>). Connective U-shaped, with lateral arms long and stem broad (Figs <xref ref-type="fig" rid="F2">19</xref>, <xref ref-type="fig" rid="F3">28</xref>).</p><fig id="F3" position="float" orientation="portrait"><object-id xmlns:xlink="http://www.w3.org/1999/xlink" content-type="doi" xlink:type="simple">10.3897/zookeys.1196.118829.figures21-28</object-id><object-id xmlns:xlink="http://www.w3.org/1999/xlink" content-type="arpha" xlink:type="simple">3F474D06-6944-5B2A-8361-E8F979C3EF9E</object-id><label>Figures 21–28.</label><caption><p><tp:taxon-name><tp:taxon-name-part taxon-name-part-type="genus" reg="Arboridia">Arboridia</tp:taxon-name-part> (<tp:taxon-name-part taxon-name-part-type="subgenus" reg="Arboridia">A.</tp:taxon-name-part>) <tp:taxon-name-part taxon-name-part-type="species" reg="furcata">furcata</tp:taxon-name-part></tp:taxon-name> Han, sp. nov. <bold>21</bold> male pygofer, lateral view <bold>22</bold> subgenital plate, ventral view <bold>23</bold> subgenital plate, dorsal view <bold>24</bold> aedeagus, lateral view <bold>25</bold> aedeagus, ventral view <bold>26</bold> style, lateral view <bold>27</bold> abdominal apodemes <bold>28</bold> connective.</p></caption><graphic xmlns:xlink="http://www.w3.org/1999/xlink" xlink:href="zookeys-1196-255_article-118829__-g003.jpg" position="float" orientation="portrait" xlink:type="simple" id="oo_1011444.jpg"><uri content-type="original_file" xlink:type="simple">https://binary.pensoft.net/fig/1011444</uri></graphic></fig></tp:treatment-sec><tp:treatment-sec sec-type="description" id="SECID0ECVAG"><title>Measurement.</title><p>Body length males 3.0–3.2 mm, females 3.2–3.3 mm.</p></tp:treatment-sec><tp:treatment-sec sec-type="Specimen examined" id="SECID0EHVAG"><title>Specimen examined.</title><p><bold><italic>Holotype</italic></bold> ♂: China, Guizhou Prov., Dejiang, 22.VII.2017, coll. Chang Han and Bin Yan, on grape (<abbrev xmlns:xlink="http://www.w3.org/1999/xlink" xlink:title="Institute of Entomology, Guizhou University" id="ABBRID0ESVAG" xlink:type="simple">GUGC</abbrev>). <bold><italic>Paratypes</italic></bold>: 5♂♂, 5♀♀, same data as holotype.</p></tp:treatment-sec><tp:treatment-sec sec-type="etymology" id="SECID0EZVAG"><title>Etymology.</title><p>The new species is named from the Latin word “<italic>furcatus</italic>”, referring to the forked aedeagal process.</p></tp:treatment-sec><tp:treatment-sec sec-type="remarks" id="SECID0EBWAG"><title>Remarks.</title><p>The new species is similar to <tp:taxon-name><tp:taxon-name-part taxon-name-part-type="genus" reg="Arboridia">Arboridia</tp:taxon-name-part> (<tp:taxon-name-part taxon-name-part-type="subgenus" reg="Arborifera">A.</tp:taxon-name-part>) <tp:taxon-name-part taxon-name-part-type="species" reg="anteoculara">anteoculara</tp:taxon-name-part></tp:taxon-name> Song &amp; Li, 2013, but differs in only having a pair of processes on the ventrobasal surface of aedeagal shaft (Figs <xref ref-type="fig" rid="F2">17</xref>, <xref ref-type="fig" rid="F3">24</xref>); the latter species having two pairs of processes and arising from both sides of the aedeagal shaft.</p></tp:treatment-sec><tp:treatment-sec sec-type="host" id="SECID0E4WAG"><title>Host.</title><p><italic><tp:taxon-name><tp:taxon-name-part taxon-name-part-type="genus" reg="Vitis">Vitis</tp:taxon-name-part><tp:taxon-name-part taxon-name-part-type="species" reg="vinifera">vinifera</tp:taxon-name-part></tp:taxon-name></italic> L. (grape).</p></tp:treatment-sec></tp:taxon-treatment>
