# Supplementary material for: ﻿Three new species of the leafhopper genus Arboridia Zachvatkin (Hemiptera, Cicadellidae, Typhlocybinae), with a key and checklist to known species of China
Source: Zookeys. 2024 Mar 28;1196:255–69. doi: 10.3897/zookeys.1196.118829 (PMC10995609; doi:10.3897/zookeys.1196.118829)
Supplement: XML Treatment for Arboridia (Arboridia) rubrovittata [file zookeys.1196.118829-treatment3.xml]

<!DOCTYPE tp:taxon-treatment
  PUBLIC "-//TaxonX//DTD Taxonomic Treatment Publishing DTD v0 20100105//EN" "tax-treatment-NSO.dtd">
<tp:taxon-treatment xmlns:tp="http://www.plazi.org/taxpub"><tp:treatment-meta><kwd-group><label>Taxon classification</label><kwd>
              <named-content content-type="kingdom">Animalia</named-content>
            </kwd><kwd>
              <named-content content-type="order">Hemiptera</named-content>
            </kwd><kwd>
              <named-content content-type="family">Cicadellidae</named-content>
            </kwd></kwd-group><mixed-citation publication-type="journal"><person-group><name><surname>Han</surname><given-names>Chang</given-names></name><name><surname>Yan</surname><given-names>Bin</given-names></name><name><surname>Yu</surname><given-names>Xiaofei</given-names></name><name><surname>Yang</surname><given-names>Maofa</given-names></name><name><surname>Webb</surname><given-names>Michael D.</given-names></name></person-group><article-title>﻿Three new species of the leafhopper genus <italic><tp:taxon-name><tp:taxon-name-part taxon-name-part-type="genus" reg="Arboridia">Arboridia</tp:taxon-name-part></tp:taxon-name></italic> Zachvatkin (<tp:taxon-name><tp:taxon-name-part taxon-name-part-type="order">Hemiptera</tp:taxon-name-part></tp:taxon-name>, <tp:taxon-name><tp:taxon-name-part taxon-name-part-type="family">Cicadellidae</tp:taxon-name-part></tp:taxon-name>, <tp:taxon-name><tp:taxon-name-part taxon-name-part-type="subfamily">Typhlocybinae</tp:taxon-name-part></tp:taxon-name>), with a key and checklist to known species of China</article-title><source>Zookeys</source><day>28</day><month>03</month><year>2024</year><volume>1196</volume><fpage>255</fpage><lpage>269</lpage><pub-id pub-id-type="doi">10.3897/zookeys.1196.118829</pub-id></mixed-citation></tp:treatment-meta><tp:nomenclature><label>﻿</label><tp:taxon-name><object-id xmlns:xlink="http://www.w3.org/1999/xlink" content-type="arpha" xlink:type="simple">7F4B4A1C-1668-51A4-A9B0-0B691DD97432</object-id><tp:taxon-name-part taxon-name-part-type="genus" reg="Arboridia">Arboridia</tp:taxon-name-part> (<tp:taxon-name-part taxon-name-part-type="subgenus" reg="Arboridia">Arboridia</tp:taxon-name-part>) <tp:taxon-name-part taxon-name-part-type="species" reg="rubrovittata">rubrovittata</tp:taxon-name-part><object-id xmlns:xlink="http://www.w3.org/1999/xlink" content-type="zoobank" xlink:type="simple">https://zoobank.org/AE69B8DF-EB76-4CB8-A0EA-B9EB4D1FCB43</object-id></tp:taxon-name><tp:taxon-authority>Han</tp:taxon-authority><tp:taxon-status xmlns:xlink="http://www.w3.org/1999/xlink" xlink:type="simple">sp. nov.</tp:taxon-status><xref ref-type="fig" rid="F1">Figs 5–9</xref><xref ref-type="fig" rid="F4">, 29–36</xref><xref ref-type="fig" rid="F5">, 37–44</xref></tp:nomenclature><tp:treatment-sec sec-type="description" id="SECID0EGZAG"><title>Description.</title><p>Dorsum orange, yellow or beige. Eyes black, inner and posterior margins white (Figs <xref ref-type="fig" rid="F1">5</xref>, <xref ref-type="fig" rid="F1">6</xref>). Vertex without pair of dark spots, with a white patch each side of midline basally; coronal suture orange yellow (Figs <xref ref-type="fig" rid="F1">5</xref>, <xref ref-type="fig" rid="F1">7</xref>, <xref ref-type="fig" rid="F1">8</xref>). Face orange yellow. Pronotum with ivory or pale white streaks situated laterad of anterior margin. Scutellum pale or whitish yellow with lateral triangles dark to pale brown (Figs <xref ref-type="fig" rid="F1">5</xref>, <xref ref-type="fig" rid="F1">7</xref>, <xref ref-type="fig" rid="F1">8</xref>). Forewing with oblique pale reddish-orange vittae in clavus and adjacent area of wing. Abdominal segments milky yellow, tergites with segment margins brown. Subgenital plate with nearly 2/3 apically dark (Figs <xref ref-type="fig" rid="F1">5</xref>, <xref ref-type="fig" rid="F1">6</xref>).</p><p>Ventral abdominal apodemes small, extended to posterior margin of 3<sup>rd</sup> sternite (Figs <xref ref-type="fig" rid="F4">32</xref>, <xref ref-type="fig" rid="F5">43</xref>).</p><p><bold><italic>Male genitalia</italic>.</bold> Pygofer dorsal appendage claw-like (Figs <xref ref-type="fig" rid="F4">29</xref>, <xref ref-type="fig" rid="F5">37</xref>). Subgenital plate with 3 lateral macrosetae in an oblique row slightly basad of midlength (Figs <xref ref-type="fig" rid="F4">31</xref>, <xref ref-type="fig" rid="F5">38</xref>). Style slender, with 2 points, heel point small; sword-like apically with transverse wrinkles in lateral view (Figs <xref ref-type="fig" rid="F4">30</xref>, <xref ref-type="fig" rid="F5">41</xref>), serrated in ventral view (Fig. <xref ref-type="fig" rid="F5">42</xref>). Aedeagus relatively small, shaft laterally compressed, digitate and slightly upturned in lateral view; subbasally with three processes, two basal processes and a single unpaired spike basad, the distal paired processes divergent with branches slender, the proximal process slightly shorter and more robust, finger-like in ventral view (Figs <xref ref-type="fig" rid="F4">34</xref>, <xref ref-type="fig" rid="F4">35</xref>, <xref ref-type="fig" rid="F5">39</xref>, <xref ref-type="fig" rid="F5">40</xref>); preatrium long. Connective V-shaped (Figs <xref ref-type="fig" rid="F4">36</xref>, <xref ref-type="fig" rid="F5">44</xref>).</p><fig id="F4" position="float" orientation="portrait"><object-id xmlns:xlink="http://www.w3.org/1999/xlink" content-type="doi" xlink:type="simple">10.3897/zookeys.1196.118829.figures29-36</object-id><object-id xmlns:xlink="http://www.w3.org/1999/xlink" content-type="arpha" xlink:type="simple">A5D11500-7AB2-58FD-A7C1-75D662705562</object-id><label>Figures 29–36.</label><caption><p><tp:taxon-name><tp:taxon-name-part taxon-name-part-type="genus" reg="Arboridia">Arboridia</tp:taxon-name-part> (<tp:taxon-name-part taxon-name-part-type="subgenus" reg="Arboridia">Arboridia</tp:taxon-name-part>) <tp:taxon-name-part taxon-name-part-type="species" reg="rubrovittata">rubrovittata</tp:taxon-name-part></tp:taxon-name> Han, sp. nov. <bold>29</bold> male genitalia, lateral view <bold>30</bold> style, lateral view <bold>31</bold> subgenital plate <bold>32</bold> abdominal apodemes <bold>33</bold> aedeagus, connective and style, lateral view <bold>34</bold> aedeagus, lateral view <bold>35</bold> aedeagus, ventral view <bold>36</bold> aedeagus, connective and style, ventral view. Scale bars: 0.1 mm.</p></caption><graphic xmlns:xlink="http://www.w3.org/1999/xlink" xlink:href="zookeys-1196-255_article-118829__-g004.jpg" position="float" orientation="portrait" xlink:type="simple" id="oo_1011445.jpg"><uri content-type="original_file" xlink:type="simple">https://binary.pensoft.net/fig/1011445</uri></graphic></fig><fig id="F5" position="float" orientation="portrait"><object-id xmlns:xlink="http://www.w3.org/1999/xlink" content-type="doi" xlink:type="simple">10.3897/zookeys.1196.118829.figures37-44</object-id><object-id xmlns:xlink="http://www.w3.org/1999/xlink" content-type="arpha" xlink:type="simple">2D55B91F-259A-5E03-B67D-06E0562E7814</object-id><label>Figures 37–44.</label><caption><p><tp:taxon-name><tp:taxon-name-part taxon-name-part-type="genus" reg="Arboridia">Arboridia</tp:taxon-name-part> (<tp:taxon-name-part taxon-name-part-type="subgenus" reg="Arboridia">Arboridia</tp:taxon-name-part>) <tp:taxon-name-part taxon-name-part-type="species" reg="rubrovittata">rubrovittata</tp:taxon-name-part></tp:taxon-name> Han, sp. nov. <bold>37</bold> male pygofer, lateral view <bold>38</bold> subgenital plate <bold>39</bold> aedeagus, lateral view <bold>40</bold> aedeagus, ventral view <bold>41</bold> style, lateral view <bold>42</bold> style apex, ventral view <bold>43</bold> abdominal apodemes <bold>44</bold> connective.</p></caption><graphic xmlns:xlink="http://www.w3.org/1999/xlink" xlink:href="zookeys-1196-255_article-118829__-g005.jpg" position="float" orientation="portrait" xlink:type="simple" id="oo_1011446.jpg"><uri content-type="original_file" xlink:type="simple">https://binary.pensoft.net/fig/1011446</uri></graphic></fig></tp:treatment-sec><tp:treatment-sec sec-type="description" id="SECID0ER6AG"><title>Measurement.</title><p>Body length males 2.7–2.9 mm, females 2.9–3.0 mm.</p></tp:treatment-sec><tp:treatment-sec sec-type="Specimen examined" id="SECID0EW6AG"><title>Specimen examined.</title><p><bold><italic>Holotype</italic></bold> ♂: China, Guizhou Prov., Jianhe, 26.V.2017, coll. Chang Han and Yaowen Zhang, on kiwi (<abbrev xmlns:xlink="http://www.w3.org/1999/xlink" xlink:title="Institute of Entomology, Guizhou University" id="ABBRID0EBABG" xlink:type="simple">GUGC</abbrev>). <bold><italic>Paratypes</italic></bold>: 23♂♂, 25♀♀, same data as holotype on kiwi; 3♂♂, 6♀♀, China, Guizhou Prov., Wujiang, 19.V.2017, coll. Chang Han and Bin Yan, on walnut (<abbrev xmlns:xlink="http://www.w3.org/1999/xlink" xlink:title="Institute of Entomology, Guizhou University" id="ABBRID0EIABG" xlink:type="simple">GUGC</abbrev>).</p></tp:treatment-sec><tp:treatment-sec sec-type="etymology" id="SECID0EMABG"><title>Etymology.</title><p>The new species name is derived from the Latin words “<italic>ruber</italic>” (red) and “<italic>vittatus</italic>” (banded), referring to the reddish-orange oblique stripes on the forewings.</p></tp:treatment-sec><tp:treatment-sec sec-type="remarks" id="SECID0EWABG"><title>Remarks.</title><p>The new species can be distinguished from most <italic><tp:taxon-name><tp:taxon-name-part taxon-name-part-type="genus" reg="Arboridia">Arboridia</tp:taxon-name-part></tp:taxon-name></italic> species by its vertex and pronotum without dark spots (Figs <xref ref-type="fig" rid="F1">5</xref>, <xref ref-type="fig" rid="F1">7</xref>, <xref ref-type="fig" rid="F1">8</xref>) and reddish-orange stripes on the forewing. Its male genitalia is similar to <tp:taxon-name><tp:taxon-name-part taxon-name-part-type="genus" reg="Arboridia">A.</tp:taxon-name-part> (<tp:taxon-name-part taxon-name-part-type="subgenus" reg="Arborifera">A.</tp:taxon-name-part>) <tp:taxon-name-part taxon-name-part-type="species" reg="lunula">lunula</tp:taxon-name-part></tp:taxon-name> Song &amp; Li, 2013, but can be distinguished by the sword-like apex of the style and aedeagus with three basal ventral processes, the upper paired processes slender (Figs <xref ref-type="fig" rid="F4">34</xref>, <xref ref-type="fig" rid="F5">39</xref>).</p></tp:treatment-sec><tp:treatment-sec sec-type="host" id="SECID0EFCBG"><title>Host.</title><p><italic><tp:taxon-name><tp:taxon-name-part taxon-name-part-type="genus" reg="Actinidia">Actinidia</tp:taxon-name-part><tp:taxon-name-part taxon-name-part-type="species" reg="chinensis">chinensis</tp:taxon-name-part></tp:taxon-name></italic> Planch (kiwi fruit); <italic><tp:taxon-name><tp:taxon-name-part taxon-name-part-type="genus" reg="Juglans">Juglans</tp:taxon-name-part><tp:taxon-name-part taxon-name-part-type="species" reg="regia">regia</tp:taxon-name-part></tp:taxon-name></italic> L. (walnut).</p></tp:treatment-sec><tp:treatment-sec><!--Section generated to contain objects referenced in tp:taxon-treatment.--><fig id="F1" position="float" orientation="portrait"><object-id xmlns:xlink="http://www.w3.org/1999/xlink" content-type="doi" xlink:type="simple">10.3897/zookeys.1196.118829.figures1-13</object-id><object-id xmlns:xlink="http://www.w3.org/1999/xlink" content-type="arpha" xlink:type="simple">4180FCD1-E0CB-5306-81E7-8A8D830C8396</object-id><label>Figures 1–13.</label><caption><p>External morphology of <italic><tp:taxon-name><tp:taxon-name-part taxon-name-part-type="genus" reg="Arboridia">Arboridia</tp:taxon-name-part></tp:taxon-name></italic> species <bold>1–4</bold><italic><tp:taxon-name><tp:taxon-name-part taxon-name-part-type="genus" reg="Arboridia">Arboridia</tp:taxon-name-part><tp:taxon-name-part taxon-name-part-type="species" reg="furcata">furcata</tp:taxon-name-part></tp:taxon-name></italic> Han, sp. nov. <bold>1</bold> habitus, dorsal view <bold>2</bold> habitus, lateral view <bold>3</bold> head and thorax, dorsal view <bold>4</bold> face <bold>5–9</bold><italic><tp:taxon-name><tp:taxon-name-part taxon-name-part-type="genus" reg="Arboridia">Arboridia</tp:taxon-name-part><tp:taxon-name-part taxon-name-part-type="species" reg="rubrovittata">rubrovittata</tp:taxon-name-part></tp:taxon-name></italic> Han, sp. nov. <bold>5</bold> habitus, dorsal view <bold>6</bold> habitus, lateral view <bold>7, 8</bold> head and thorax, dorsal view <bold>9</bold> face <bold>10–13</bold><italic><tp:taxon-name><tp:taxon-name-part taxon-name-part-type="genus" reg="Arboridia">Arboridia</tp:taxon-name-part><tp:taxon-name-part taxon-name-part-type="species" reg="robustipenis">robustipenis</tp:taxon-name-part></tp:taxon-name></italic> Han, sp. nov. <bold>10</bold> habitus, dorsal view <bold>11</bold> habitus, lateral view <bold>12</bold> head and thorax, dorsal view <bold>13</bold> face. Scale bars: 0.5 mm.</p></caption><graphic xmlns:xlink="http://www.w3.org/1999/xlink" xlink:href="zookeys-1196-255_article-118829__-g001.jpg" position="float" orientation="portrait" xlink:type="simple" id="oo_1011442.jpg"><uri content-type="original_file" xlink:type="simple">https://binary.pensoft.net/fig/1011442</uri></graphic></fig></tp:treatment-sec></tp:taxon-treatment>
