# Supplementary material for: ﻿Three new species of the leafhopper genus Arboridia Zachvatkin (Hemiptera, Cicadellidae, Typhlocybinae), with a key and checklist to known species of China
Source: Zookeys. 2024 Mar 28;1196:255–69. doi: 10.3897/zookeys.1196.118829 (PMC10995609; doi:10.3897/zookeys.1196.118829)
Supplement: XML Treatment for Arboridia (Arboridia) robustipenis [file zookeys.1196.118829-treatment4.xml]

<!DOCTYPE tp:taxon-treatment
  PUBLIC "-//TaxonX//DTD Taxonomic Treatment Publishing DTD v0 20100105//EN" "tax-treatment-NSO.dtd">
<tp:taxon-treatment xmlns:tp="http://www.plazi.org/taxpub"><tp:treatment-meta><kwd-group><label>Taxon classification</label><kwd>
              <named-content content-type="kingdom">Animalia</named-content>
            </kwd><kwd>
              <named-content content-type="order">Hemiptera</named-content>
            </kwd><kwd>
              <named-content content-type="family">Cicadellidae</named-content>
            </kwd></kwd-group><mixed-citation publication-type="journal"><person-group><name><surname>Han</surname><given-names>Chang</given-names></name><name><surname>Yan</surname><given-names>Bin</given-names></name><name><surname>Yu</surname><given-names>Xiaofei</given-names></name><name><surname>Yang</surname><given-names>Maofa</given-names></name><name><surname>Webb</surname><given-names>Michael D.</given-names></name></person-group><article-title>﻿Three new species of the leafhopper genus <italic><tp:taxon-name><tp:taxon-name-part taxon-name-part-type="genus" reg="Arboridia">Arboridia</tp:taxon-name-part></tp:taxon-name></italic> Zachvatkin (<tp:taxon-name><tp:taxon-name-part taxon-name-part-type="order">Hemiptera</tp:taxon-name-part></tp:taxon-name>, <tp:taxon-name><tp:taxon-name-part taxon-name-part-type="family">Cicadellidae</tp:taxon-name-part></tp:taxon-name>, <tp:taxon-name><tp:taxon-name-part taxon-name-part-type="subfamily">Typhlocybinae</tp:taxon-name-part></tp:taxon-name>), with a key and checklist to known species of China</article-title><source>Zookeys</source><day>28</day><month>03</month><year>2024</year><volume>1196</volume><fpage>255</fpage><lpage>269</lpage><pub-id pub-id-type="doi">10.3897/zookeys.1196.118829</pub-id></mixed-citation></tp:treatment-meta><tp:nomenclature><label>﻿</label><tp:taxon-name><object-id xmlns:xlink="http://www.w3.org/1999/xlink" content-type="arpha" xlink:type="simple">5A42B725-4A69-5511-9D13-A52A903975AB</object-id><tp:taxon-name-part taxon-name-part-type="genus" reg="Arboridia">Arboridia</tp:taxon-name-part> (<tp:taxon-name-part taxon-name-part-type="subgenus" reg="Arboridia">Arboridia</tp:taxon-name-part>) <tp:taxon-name-part taxon-name-part-type="species" reg="robustipenis">robustipenis</tp:taxon-name-part><object-id xmlns:xlink="http://www.w3.org/1999/xlink" content-type="zoobank" xlink:type="simple">https://zoobank.org/C2F0CB93-2BA0-498A-878F-F91A7FE2D8DD</object-id></tp:taxon-name><tp:taxon-authority>Han</tp:taxon-authority><tp:taxon-status xmlns:xlink="http://www.w3.org/1999/xlink" xlink:type="simple">sp. nov.</tp:taxon-status><xref ref-type="fig" rid="F1">Figs 10–13</xref><xref ref-type="fig" rid="F6">, 45–52</xref><xref ref-type="fig" rid="F7">, 53–59</xref></tp:nomenclature><tp:treatment-sec sec-type="description" id="SECID0EZEBG"><title>Description.</title><p>Head with eyes black with posterior margin pearl white; crown yellow with a dark yellow spot at apex, an adjacent brown spot posteriorly on each side of midline and a brown patch at base of coronal suture (Figs <xref ref-type="fig" rid="F1">10–12</xref>). Face pale yellow, with anteclypeus brown apically; gena whitish yellow (Fig. <xref ref-type="fig" rid="F1">13</xref>). Pronotum semitransparent with brown markings (Fig. <xref ref-type="fig" rid="F1">12</xref>). Scutellum yellow with lateral triangles dark brown (Fig. <xref ref-type="fig" rid="F1">12</xref>). Forewing brownish hyaline with off-white patch in clavus and brochosome region. Abdominal segments dark brown, sternites with yellow hind margins of segments; subgenital plates black apically (Figs <xref ref-type="fig" rid="F1">10</xref>, <xref ref-type="fig" rid="F1">11</xref>).</p><p>Abdominal apodemes small, not exceeding posterior margin of 3<sup>rd</sup> sternite (Figs <xref ref-type="fig" rid="F6">49</xref>, <xref ref-type="fig" rid="F7">58</xref>).</p><p><bold><italic>Male genitalia</italic>.</bold> Pygofer dorsal appendage tapering and curved ventrad (Figs <xref ref-type="fig" rid="F6">45</xref>, <xref ref-type="fig" rid="F7">53</xref>). Subgenital plate with 3 lateral macrosetae in an oblique row slightly basad of midlength (Figs <xref ref-type="fig" rid="F6">47</xref>, <xref ref-type="fig" rid="F7">54</xref>). Style apex with two triangular points; preapical lobe well developed (Figs <xref ref-type="fig" rid="F6">46</xref>, <xref ref-type="fig" rid="F7">57</xref>). Aedeagal shaft strongly laterally compressed and “C” shaped with apex upturned in lateral view, with two basal processes fused for 2/3 of their length at midlength of ventral margin; preatrium long, with a thorn-like basal projection (Figs <xref ref-type="fig" rid="F6">50–51</xref>, <xref ref-type="fig" rid="F7">55–56</xref>). Connective V-shaped with stem reduced (Figs <xref ref-type="fig" rid="F6">52</xref>, <xref ref-type="fig" rid="F7">59</xref>).</p><fig id="F6" position="float" orientation="portrait"><object-id xmlns:xlink="http://www.w3.org/1999/xlink" content-type="doi" xlink:type="simple">10.3897/zookeys.1196.118829.figures45-52</object-id><object-id xmlns:xlink="http://www.w3.org/1999/xlink" content-type="arpha" xlink:type="simple">652C87EF-648D-592B-8726-A132AA945D50</object-id><label>Figures 45–52.</label><caption><p><tp:taxon-name><tp:taxon-name-part taxon-name-part-type="genus" reg="Arboridia">Arboridia</tp:taxon-name-part> (<tp:taxon-name-part taxon-name-part-type="subgenus" reg="Arboridia">Arboridia</tp:taxon-name-part>) <tp:taxon-name-part taxon-name-part-type="species" reg="robustipenis">robustipenis</tp:taxon-name-part></tp:taxon-name> Han, sp. nov. <bold>45</bold> male genitalia, lateral view <bold>46</bold> style, lateral view <bold>47</bold> subgenital plate <bold>48</bold> aedeagus, connective and style, lateral view <bold>49</bold> abdominal apodemes <bold>50</bold> aedeagus, lateral view <bold>51</bold> aedeagus &amp; pygofer dorsal appendage, ventral view <bold>52</bold> aedeagus, connective and style, ventral view. Scale bars: 0.1 mm.</p></caption><graphic xmlns:xlink="http://www.w3.org/1999/xlink" xlink:href="zookeys-1196-255_article-118829__-g006.jpg" position="float" orientation="portrait" xlink:type="simple" id="oo_1011447.jpg"><uri content-type="original_file" xlink:type="simple">https://binary.pensoft.net/fig/1011447</uri></graphic></fig></tp:treatment-sec><tp:treatment-sec sec-type="description" id="SECID0E4IBG"><title>Measurement.</title><p>Body length males 2.9–3.2 mm, females 3.0–3.3 mm.</p></tp:treatment-sec><tp:treatment-sec sec-type="Specimen examined" id="SECID0ECJBG"><title>Specimen examined.</title><p><bold><italic>Holotype</italic></bold>: ♂, China, Guizhou Prov., Wujiang, 19.V.2017, coll. Chang Han and Bin Yan, on walnut (<abbrev xmlns:xlink="http://www.w3.org/1999/xlink" xlink:title="Institute of Entomology, Guizhou University" id="ABBRID0ENJBG" xlink:type="simple">GUGC</abbrev>). <bold><italic>Paratypes</italic></bold>: 5♂♂, 7♀♀, same data as holotype on walnut; 50♂♂61♀♀, China, Guizhou Prov., Xiuwen, 19.VII.2017, coll. Chang Han and Bin Yan, on kiwi (<abbrev xmlns:xlink="http://www.w3.org/1999/xlink" xlink:title="Institute of Entomology, Guizhou University" id="ABBRID0EUJBG" xlink:type="simple">GUGC</abbrev>)</p></tp:treatment-sec><tp:treatment-sec sec-type="etymology" id="SECID0EYJBG"><title>Etymology.</title><p>The new species name is derived from the Latin words “robustus” and “penis”, and refers to the robust aedeagal shaft in lateral view.</p></tp:treatment-sec><tp:treatment-sec sec-type="remarks" id="SECID0E4JBG"><title>Remarks.</title><p>The new species can be distinguished from <tp:taxon-name><tp:taxon-name-part taxon-name-part-type="genus" reg="Arboridia">A.</tp:taxon-name-part> (<tp:taxon-name-part taxon-name-part-type="subgenus" reg="Arborifera">A.</tp:taxon-name-part>) <tp:taxon-name-part taxon-name-part-type="species" reg="luojiashangensis">luojiashangensis</tp:taxon-name-part></tp:taxon-name> Zhang &amp; Song, 2022 by the aedeagus with strongly laterally compressed shaft “C” shaped; the paired basal processes fused for 2/3 of their length like a forked tongue (Figs <xref ref-type="fig" rid="F6">50–51</xref>, <xref ref-type="fig" rid="F7">55–56</xref>); and the preatrium with a thorn-like basal projection.</p><fig id="F7" position="float" orientation="portrait"><object-id xmlns:xlink="http://www.w3.org/1999/xlink" content-type="doi" xlink:type="simple">10.3897/zookeys.1196.118829.figures53-59</object-id><object-id xmlns:xlink="http://www.w3.org/1999/xlink" content-type="arpha" xlink:type="simple">95A84677-E32E-5E7D-A820-C2BEA1098AC3</object-id><label>Figures 53–59.</label><caption><p><tp:taxon-name><tp:taxon-name-part taxon-name-part-type="genus" reg="Arboridia">Arboridia</tp:taxon-name-part> (<tp:taxon-name-part taxon-name-part-type="subgenus" reg="Arboridia">Arboridia</tp:taxon-name-part>) <tp:taxon-name-part taxon-name-part-type="species" reg="robustipenis">robustipenis</tp:taxon-name-part></tp:taxon-name> Han, sp. nov. <bold>53</bold> male pygofer, lateral view <bold>54</bold> subgenital plate <bold>55</bold> aedeagus, lateral view <bold>56</bold> aedeagus, ventral view <bold>57</bold> style, lateral view <bold>58</bold> abdominal apodemes <bold>59</bold> connective.</p></caption><graphic xmlns:xlink="http://www.w3.org/1999/xlink" xlink:href="zookeys-1196-255_article-118829__-g007.jpg" position="float" orientation="portrait" xlink:type="simple" id="oo_1011448.jpg"><uri content-type="original_file" xlink:type="simple">https://binary.pensoft.net/fig/1011448</uri></graphic></fig></tp:treatment-sec><tp:treatment-sec sec-type="host" id="SECID0ECMBG"><title>Host.</title><p><italic><tp:taxon-name><tp:taxon-name-part taxon-name-part-type="genus" reg="Actinidia">Actinidia</tp:taxon-name-part><tp:taxon-name-part taxon-name-part-type="species" reg="chinensis">chinensis</tp:taxon-name-part></tp:taxon-name></italic> Planch (kiwi fruit); <italic><tp:taxon-name><tp:taxon-name-part taxon-name-part-type="genus" reg="Juglans">Juglans</tp:taxon-name-part><tp:taxon-name-part taxon-name-part-type="species" reg="regia">regia</tp:taxon-name-part></tp:taxon-name></italic> L. (walnut).</p></tp:treatment-sec><tp:treatment-sec><!--Section generated to contain objects referenced in tp:taxon-treatment.--><fig id="F1" position="float" orientation="portrait"><object-id xmlns:xlink="http://www.w3.org/1999/xlink" content-type="doi" xlink:type="simple">10.3897/zookeys.1196.118829.figures1-13</object-id><object-id xmlns:xlink="http://www.w3.org/1999/xlink" content-type="arpha" xlink:type="simple">4180FCD1-E0CB-5306-81E7-8A8D830C8396</object-id><label>Figures 1–13.</label><caption><p>External morphology of <italic><tp:taxon-name><tp:taxon-name-part taxon-name-part-type="genus" reg="Arboridia">Arboridia</tp:taxon-name-part></tp:taxon-name></italic> species <bold>1–4</bold><italic><tp:taxon-name><tp:taxon-name-part taxon-name-part-type="genus" reg="Arboridia">Arboridia</tp:taxon-name-part><tp:taxon-name-part taxon-name-part-type="species" reg="furcata">furcata</tp:taxon-name-part></tp:taxon-name></italic> Han, sp. nov. <bold>1</bold> habitus, dorsal view <bold>2</bold> habitus, lateral view <bold>3</bold> head and thorax, dorsal view <bold>4</bold> face <bold>5–9</bold><italic><tp:taxon-name><tp:taxon-name-part taxon-name-part-type="genus" reg="Arboridia">Arboridia</tp:taxon-name-part><tp:taxon-name-part taxon-name-part-type="species" reg="rubrovittata">rubrovittata</tp:taxon-name-part></tp:taxon-name></italic> Han, sp. nov. <bold>5</bold> habitus, dorsal view <bold>6</bold> habitus, lateral view <bold>7, 8</bold> head and thorax, dorsal view <bold>9</bold> face <bold>10–13</bold><italic><tp:taxon-name><tp:taxon-name-part taxon-name-part-type="genus" reg="Arboridia">Arboridia</tp:taxon-name-part><tp:taxon-name-part taxon-name-part-type="species" reg="robustipenis">robustipenis</tp:taxon-name-part></tp:taxon-name></italic> Han, sp. nov. <bold>10</bold> habitus, dorsal view <bold>11</bold> habitus, lateral view <bold>12</bold> head and thorax, dorsal view <bold>13</bold> face. Scale bars: 0.5 mm.</p></caption><graphic xmlns:xlink="http://www.w3.org/1999/xlink" xlink:href="zookeys-1196-255_article-118829__-g001.jpg" position="float" orientation="portrait" xlink:type="simple" id="oo_1011442.jpg"><uri content-type="original_file" xlink:type="simple">https://binary.pensoft.net/fig/1011442</uri></graphic></fig></tp:treatment-sec></tp:taxon-treatment>
